# Supplementary material for: Clinical, Histopathological, Dermoscopic Features, and BRAF, NRAS, and Cell Cycle Genes’ Mutation Status in Cutaneous Melanoma
Source: Cancers (Basel). 2025 Aug 19;17(16):2688. doi: 10.3390/cancers17162688 (PMC12384477; doi:10.3390/cancers17162688)
Supplement: Supplementary file 1 [file cancers-17-02688-s001.zip › Table S2.xlsx]

## Sheet: Mutations
ID	CDKN2A	ARID2	BAP1	CCND1	MAP2K1	BRAF	KRAS	HRAS	NRAS	KIT	CDK4	TP53	PTEN	PIK3CA	RB1	MET	MITF	NF1	GNAQ	GNA11	ERBB4	NOTCH1	KDR	DDX3X	PPP6C
1	WT	WT	WT	WT	WT	WT	WT	WT	WT	WT	WT	WT	WT	WT	WT	WT	WT	WT	WT	WT	WT	WT	WT	WT	WT
2	WT	WT	WT	WT	WT	WT	WT	WT	WT	WT	WT	WT	WT	WT	WT	WT	WT	WT	WT	WT	WT	WT	WT	WT	WT
3	WT	WT	WT	WT	WT	WT	WT	WT	WT	WT	WT	WT	WT	WT	WT	WT	WT	WT	WT	WT	WT	WT	WT	WT	WT
4	WT	WT	WT	WT	WT	WT	WT	WT	WT	WT	WT	WT	WT	WT	WT	WT	WT	WT	WT	WT	WT	WT	WT	WT	WT
5	WT	WT	WT	WT	WT	WT	WT	WT	WT	WT	WT	WT	WT	WT	WT	WT	WT	WT	WT	WT	WT	WT	WT	WT	WT
6	WT	WT	WT	WT	WT	WT	WT	WT	WT	WT	WT	WT	WT	WT	WT	WT	WT	WT	WT	WT	WT	WT	WT	WT	WT
7	WT	WT	WT	WT	WT	WT	WT	WT	WT	WT	WT	WT	WT	WT	WT	WT	WT	WT	WT	WT	WT	WT	WT	WT	WT
8	WT	WT	WT	WT	WT	WT	WT	WT	WT	WT	WT	WT	WT	WT	WT	WT	WT	WT	WT	WT	WT	WT	WT	WT	WT
9	WT	WT	WT	WT	WT	WT	WT	WT	WT	WT	WT	WT	WT	WT	WT	WT	WT	WT	WT	WT	WT	WT	WT	WT	WT
10	WT	WT	WT	WT	WT	WT	WT	WT	WT	WT	WT	WT	WT	WT	WT	WT	WT	WT	WT	WT	WT	WT	WT	WT	WT
11	WT	WT	WT	WT	WT	WT	WT	WT	WT	WT	WT	WT	WT	WT	WT	WT	WT	WT	WT	WT	WT	WT	WT	WT	WT
12	WT	WT	WT	WT	WT	WT	WT	WT	WT	WT	WT	WT	WT	WT	WT	WT	WT	WT	WT	WT	WT	WT	WT	WT	WT
13	WT	MUT	WT	WT	WT	WT	WT	WT	WT	WT	WT	WT	WT	WT	WT	WT	WT	WT	WT	WT	WT	WT	WT	WT	WT
14	WT	MUT	MUT	WT	WT	WT	MUT	WT	WT	MUT	WT	MUT	WT	WT	WT	WT	WT	MUT	WT	WT	WT	WT	WT	WT	WT
15	WT	WT	MUT	WT	WT	WT	WT	WT	WT	WT	WT	WT	WT	WT	WT	MUT	WT	WT	WT	WT	WT	WT	WT	WT	WT
16	WT	WT	WT	WT	WT	MUT	WT	WT	WT	WT	WT	WT	WT	WT	WT	WT	WT	WT	WT	WT	WT	WT	WT	WT	WT
17	WT	WT	WT	WT	WT	MUT	WT	WT	WT	WT	WT	MUT	WT	WT	WT	WT	WT	WT	WT	WT	WT	WT	WT	WT	WT
18	MUT	WT	WT	WT	WT	MUT	WT	WT	WT	WT	WT	WT	WT	WT	WT	WT	WT	WT	WT	WT	WT	WT	WT	WT	WT
19	WT	WT	WT	WT	WT	MUT	WT	WT	WT	WT	WT	WT	WT	WT	WT	WT	WT	WT	WT	WT	WT	WT	WT	WT	WT
20	WT	WT	WT	WT	WT	MUT	WT	WT	WT	WT	WT	WT	WT	WT	WT	WT	WT	WT	WT	WT	WT	WT	WT	WT	WT
21	WT	WT	WT	WT	WT	MUT	WT	WT	WT	WT	WT	WT	WT	WT	WT	WT	WT	WT	WT	WT	WT	WT	WT	WT	WT
22	WT	WT	WT	WT	WT	MUT	WT	WT	WT	WT	WT	WT	WT	WT	WT	WT	WT	WT	WT	WT	WT	WT	WT	WT	WT
23	WT	WT	WT	WT	MUT	MUT	WT	WT	WT	WT	WT	MUT	WT	WT	WT	WT	WT	WT	WT	WT	WT	WT	WT	WT	WT
24	WT	WT	WT	WT	WT	MUT	WT	WT	WT	WT	WT	WT	WT	WT	WT	WT	WT	WT	WT	WT	WT	WT	WT	WT	WT
25	MUT	WT	WT	WT	WT	MUT	WT	WT	WT	WT	WT	WT	WT	WT	WT	WT	WT	WT	WT	WT	WT	WT	WT	WT	WT
26	WT	WT	WT	WT	WT	MUT	WT	WT	WT	WT	WT	WT	WT	WT	WT	WT	WT	WT	WT	WT	WT	WT	WT	WT	WT
27	WT	WT	WT	WT	WT	MUT	WT	WT	WT	WT	WT	WT	WT	WT	WT	WT	WT	WT	WT	WT	WT	WT	WT	WT	WT
28	WT	WT	MUT	WT	WT	MUT	WT	WT	WT	WT	WT	MUT	MUT	WT	WT	WT	WT	WT	WT	WT	WT	WT	WT	WT	WT
29	WT	WT	WT	WT	WT	MUT	WT	WT	WT	WT	WT	WT	WT	WT	WT	WT	WT	WT	WT	WT	WT	WT	WT	WT	WT
30	WT	MUT	WT	WT	WT	MUT	WT	WT	WT	WT	WT	WT	WT	WT	WT	WT	WT	WT	WT	WT	MUT	WT	WT	WT	WT
31	WT	WT	WT	WT	WT	MUT	WT	WT	WT	WT	WT	WT	WT	WT	WT	WT	WT	WT	WT	WT	WT	WT	WT	MUT	WT
32	WT	WT	WT	WT	WT	MUT	WT	WT	WT	WT	WT	WT	WT	WT	WT	WT	WT	WT	WT	WT	WT	WT	WT	WT	WT
33	MUT	MUT	MUT	MUT	MUT	MUT	WT	MUT	MUT	MUT	WT	MUT	MUT	MUT	WT	WT	WT	MUT	WT	WT	MUT	MUT	WT	WT	WT
34	MUT	WT	WT	WT	MUT	MUT	WT	WT	WT	WT	WT	WT	WT	WT	WT	WT	WT	WT	WT	WT	WT	WT	WT	WT	WT
35	WT	WT	WT	WT	WT	MUT	WT	WT	WT	WT	WT	WT	WT	WT	WT	WT	WT	WT	WT	WT	WT	WT	WT	WT	WT
36	WT	WT	WT	WT	WT	MUT	WT	WT	WT	WT	WT	WT	WT	WT	WT	WT	WT	WT	WT	WT	WT	WT	WT	WT	WT
37	MUT	WT	WT	MUT	WT	MUT	WT	WT	WT	WT	MUT	WT	MUT	WT	WT	WT	WT	WT	WT	WT	WT	WT	WT	WT	WT
38	WT	MUT	MUT	WT	MUT	MUT	MUT	WT	WT	MUT	MUT	MUT	MUT	MUT	MUT	WT	WT	MUT	WT	WT	MUT	MUT	WT	MUT	MUT
39	WT	WT	WT	WT	WT	MUT	WT	WT	WT	WT	WT	WT	WT	WT	WT	WT	WT	WT	WT	WT	WT	WT	WT	WT	WT
40	WT	WT	WT	WT	WT	MUT	WT	WT	WT	WT	WT	WT	WT	WT	WT	WT	WT	WT	WT	WT	WT	WT	WT	WT	WT
41	WT	WT	WT	MUT	WT	WT	WT	WT	WT	WT	WT	WT	WT	WT	WT	WT	WT	WT	WT	WT	WT	WT	WT	WT	WT
42	WT	WT	WT	WT	MUT	WT	WT	WT	WT	MUT	MUT	WT	WT	MUT	WT	WT	WT	WT	WT	WT	WT	WT	WT	WT	WT
43	WT	WT	WT	WT	WT	WT	WT	WT	WT	WT	WT	MUT	WT	WT	WT	MUT	WT	WT	WT	WT	WT	WT	WT	WT	WT
44	WT	WT	WT	WT	WT	WT	WT	WT	MUT	WT	WT	MUT	WT	WT	WT	WT	WT	WT	WT	WT	WT	WT	WT	WT	WT
45	WT	WT	WT	WT	WT	WT	WT	WT	MUT	WT	WT	WT	WT	WT	WT	WT	MUT	WT	WT	WT	WT	WT	WT	WT	MUT
46	WT	WT	WT	WT	MUT	WT	WT	WT	MUT	WT	WT	WT	WT	WT	WT	WT	WT	WT	WT	WT	WT	WT	WT	WT	WT
47	WT	WT	WT	WT	WT	WT	WT	WT	MUT	WT	WT	WT	WT	WT	WT	WT	WT	WT	WT	WT	WT	WT	WT	WT	WT
48	MUT	MUT	WT	WT	WT	WT	WT	WT	MUT	WT	WT	WT	WT	WT	WT	WT	WT	WT	WT	WT	WT	WT	WT	WT	WT
49	MUT	WT	WT	WT	WT	WT	WT	WT	MUT	WT	WT	WT	WT	WT	WT	WT	WT	WT	WT	WT	WT	WT	WT	WT	WT
50	WT	WT	WT	WT	WT	WT	WT	WT	MUT	WT	WT	MUT	WT	WT	WT	WT	WT	WT	WT	WT	WT	WT	WT	MUT	WT
51	WT	WT	WT	MUT	WT	WT	WT	WT	MUT	WT	WT	WT	WT	WT	WT	WT	WT	WT	WT	WT	WT	WT	WT	WT	WT
52	WT	WT	WT	WT	WT	WT	WT	WT	MUT	WT	WT	WT	WT	WT	WT	WT	WT	WT	WT	WT	WT	WT	WT	WT	MUT
53	WT	WT	WT	WT	WT	WT	WT	WT	MUT	WT	WT	WT	WT	WT	WT	WT	WT	WT	WT	WT	WT	WT	WT	WT	WT
54	WT	WT	WT	WT	WT	WT	WT	WT	MUT	WT	WT	MUT	WT	WT	WT	WT	WT	WT	WT	WT	WT	WT	WT	WT	WT
55	WT	WT	WT	WT	WT	WT	WT	WT	WT	WT	WT	MUT	WT	WT	WT	WT	WT	WT	WT	WT	WT	WT	WT	WT	WT
